# Supplementary material for: MicroRNA-138 controls hippocampal interneuron function and short-term memory in mice
Source: eLife. 2022 Mar 15;11:e74056. doi: 10.7554/eLife.74056 (PMC8963876; doi:10.7554/eLife.74056)
Supplement: Figure 2—figure supplement 1—source data 1. [file elife-74056-fig2-figsupp1-data1.xlsx]

## Sheet: suppl. Fig. 2e
	Lypla1			Sirt1			Reln
miR-138 floxed	9.65634	11.4949	12.6471	3.06675	3.51734	4.00608	9.96154	10.5313	16.2962
miR-138 sponge	10.0547	12.3879	11.7729	4.25251	4.12083	2.92828	12.9988	18.6407	11.6121
